# Supplementary material for: Inferring mitochondrial and cytosolic metabolism by coupling isotope tracing and deconvolution
Source: Nat Commun. 2023 Nov 18;14:7525. doi: 10.1038/s41467-023-42824-z (PMC10657349; doi:10.1038/s41467-023-42824-z)
Supplement: Supplementary file 4 — Source Data [file 41467_2023_42824_MOESM4_ESM.xlsx]

## Sheet: Figure 1b
M+5 labeling of 6-phosphogluconate (6PG) and ribulose-5-phosphate (R5P) when feeding [U13C]-glucose in HeLa cells
Metabolite	M+5 labeling fraction
	Experiment 1	Experiment 2	Experiment 3
6pG	0.045	0.052	0.046
R5P	0.994	0.988	0.976

## Sheet: Figure 1c-d
NADP+ and NADPH measured concentrations in HeLa cells [mM]
Metabolite	M+5 labeling fraction
	Experiment 1	Experiment 2	Experiment 3
NADP+	0.021	0.016	0.023
NADPH	0.125	0.098	0.124
Inferred ratio and concentrations [mM] based on simple thermodynamics and deconvolution analysis, and via CODE-MFA
WC_ci = whole-cell log10 confidence intervals (95%)
CY_ci = cytosolic log10 confidence intervals (95%)
MT_ci = mitochondrial log10 confidence intervals (95%)
Metabolite	Thermodynamic and deconvolution			CODE-MFA
	WC_ci	CY_ci	MT_ci	WC_ci	CY_ci	MT_ci
NADP+/NADPH	[-1.07 -0.52]	[0.31 2.15]	[-4.84 -0.49]		[0.62 2.14]	[-4.84 -2.81]
NADP+		[-4.69 -1.46]	[-5 -0.85]		[-2.04 -1.46]	[-5 -4.56]
NADPH		[-5 -1.77]	[-0.41 -0.16]		[-3.53 -2.23]	[-0.67 -0.16]

## Sheet: Figure 1f
M+3 labeling of Lactate and Pyruvate when feeding [U13C]-glucose in HeLa cells
Metabolite	M+3 labeling fraction
	Experiment 1	Experiment 2	Experiment 3
Lactate	0.021	0.028	0.025
Pyruvate	0.011	0.012	0.011

## Sheet: Figure 1g-h
NAD+ and NADH measured concentrations in HeLa cells [mM]
Metabolite	M+5 labeling fraction
	Experiment 1	Experiment 2	Experiment 3
NAD+	0.512	0.49	0.435
NADH	0.102	0.097	0.079
Inferred ratio and concentrations [mM] based on simple thermodynamics and deconvolution analysis, and via CODE-MFA
WC_ci = whole-cell log10 confidence intervals (95%)
CY_ci = cytosolic log10 confidence intervals (95%)
MT_ci = mitochondrial log10 confidence intervals (95%)
Metabolite	Thermodynamic and deconvolution			CODE-MFA
	WC_ci	CY_ci	MT_ci	WC_ci	CY_ci	MT_ci
NAD+/NADH	[0.55 0.89]	[3.11 4.2]	[-4.72 0.91]		[3.46 4.33]	[-0.11 0.98]
NAD+		[-1.89 -0.16]	[-5 0.44]		[-0.93 -0.16]	[-0.28 0.45]
NADH		[-5 -3.22]	[-0.44 -0.25]		[-4.8 -3.95]	[-0.82 -0.25]

## Sheet: Figure 2d
Metabolite measured concentrations and simulated concentrations by CODE-MFA in HeLa cells [log10(mM)]
Metabolite	Measured lower bound	Measured upper bound	Simulated lower bound	Simulated upper bound
13BPG	-3.17	-2.48	-3.17	-2.48
Acetyl_CoA	-3	-2.3	-3	-2.52
CoA	-2.27	-2.03	-2.15	-2.09
6phosphogluconate	-1.96	-1.62	-1.96	-1.62
NADP	-1.92	-1.55	-1.74	-1.7
GDP	-2.7	-1.52	-1.85	-1.7
AKG	-1.66	-1.42	-1.54	-1.47
OAA	-1.4	-1.22	-1.35	-1.31
Glc6P	-1.66	-1.15	-1.66	-1.15
Fumarate	-1.48	-1.01	-1.2	-1.16
NADH	-1.14	-0.96	-1.12	-1.06
NADPH	-1.04	-0.85	-0.96	-0.92
Pyruvate	-1.1	-0.8	-1	-0.92
3PG	-0.89	-0.77	-0.89	-0.77
PEP	-1.62	-0.66	-1.57	-1.51
Citrate	-0.82	-0.62	-0.74	-0.68
R5P	-0.68	-0.48	-0.68	-0.48
Malate	-0.57	-0.39	-0.49	-0.44
Lactate	-0.55	-0.36	-0.43	-0.4
Alanine	-0.55	-0.29	-0.41	-0.35
ADP	-0.55	-0.28	-0.43	-0.28
NAD	-0.4	-0.25	-0.3	-0.24
G3P	-0.31	-0.19	-0.31	-0.19
GTP	-0.27	-0.15	-0.23	-0.16
Aspartate	0.05	0.24	0.09	0.19
ATP	-0.05	0.6	0.34	0.41
Orthophosphate	0.73	0.79	0.74	0.79
Glutamate	0.97	1.16	1.01	1.01
Glutathione	0.93	1.18	0.94	1.09
Glutamine	1.07	1.19	1	1.15

## Sheet: Figure 2e
Simulated total cellular metabolite fractional isotopic labeling and experimental measurements when feeding HeLa cells with [U-13C]-glucose and [U-13C]-glutamine for 24 h
Metabolite	Mass-isotopomer	Glutamine (measured mean)	Glutamine (measured SD)	Glutamine (simulated)	Glucose (measured mean)	Glucose (measured SD)	Glucose (simulated)								Measured lower bound	Measured upper bound	Simulated lower bound	Simulated upper bound
6phosphogluconate	M+0	1	0	1	0.07	0.038	0								1	1	1	1
6phosphogluconate	M+1	0	0	0	0	0.002	0								0	0	0	0
6phosphogluconate	M+2	0	0	0	0	0	0								0	0	0	0
6phosphogluconate	M+3	0	0	0	0	0	0								0	0	0	0
6phosphogluconate	M+4	0	0	0	0	0.001	0								0	0	0	0
6phosphogluconate	M+5	0	0	0	0.05	0.003	0.05								0	0	0	0
6phosphogluconate	M+6	0	0	0	0.89	0.04	0.95								0	0	0	0
R5P	M+0	1	0.008	1	0	0.004	0								0.98	1	1	1
R5P	M+1	0	0.008	0	0	0	0								0	0.02	0	0
R5P	M+2	0	0	0	0.01	0.002	0								0	0	0	0
R5P	M+3	0	0	0	0.01	0.002	0								0	0	0	0
R5P	M+4	0	0	0	0	0.002	0								0	0	0	0
R5P	M+5	0	0	0	0.98	0.01	1								0	0	0	0
Lactate	M+0	0.99	0.001	0.99	0.04	0.002	0.01								0.972905	1	0.983339	0.99386
Lactate	M+1	0	0.001	0	0	0	0								0	0.0210318	5.6779e-05	0.000166862
Lactate	M+2	0	0	0	0	0.002	0								0	0.0201708	0.000937151	0.00281233
Lactate	M+3	0.01	0	0.01	0.96	0.001	0.99								0	0.0258923	0.00514577	0.0136828
PEP	M+0	1	0.003	0.99	0.02	0.009	0.01								0.979914	1	0.984038	0.999964
PEP	M+1	0	0.003	0	0	0	0								0	0.0200183	3.87236e-07	0.000166488
PEP	M+2	0	0	0	0	0	0								0	0.0200321	2.24247e-06	0.00103698
PEP	M+3	0	0	0.01	0.98	0.009	0.99								0	0.0200351	3.28745e-05	0.0147583
Pyruvate	M+0	0.99	0.004	0.99	0.02	0.003	0.01								0.974399	1	0.983339	0.99386
Pyruvate	M+1	0	0.002	0	0	0	0								0	0.020402	5.67818e-05	0.000166862
Pyruvate	M+2	0	0	0	0	0.002	0								0	0.0201609	0.000937174	0.00281233
Pyruvate	M+3	0.01	0.005	0.01	0.98	0.002	0.99								0	0.025038	0.00514602	0.0136829
Alanine	M+0	0.99	0.001	0.99	0.13	0.008	0.13								0.969415	1	0.97795	0.990341
Alanine	M+1	0	0.001	0	0	0	0								0	0.0205837	8.77154e-05	0.000219274
Alanine	M+2	0	0	0	0	0.003	0								0	0.0207752	0.0012829	0.00262873
Alanine	M+3	0.01	0.001	0.01	0.87	0.009	0.87								0	0.0292257	0.00816056	0.0192024
Citrate	M+0	0.12	0.043	0.12	0.2	0.043	0.2								0.0959075	0.135908	0.111955	0.117666
Citrate	M+1	0	0.003	0	0.01	0.002	0								0	0.0208731	0.000439001	0.00181255
Citrate	M+2	0.03	0.003	0.02	0.64	0.032	0.67								0.00863729	0.0486373	0.0187307	0.0238891
Citrate	M+3	0.12	0.006	0.12	0.03	0.004	0.01								0.0951887	0.135189	0.115695	0.12853
Citrate	M+4	0.58	0.029	0.58	0.02	0.001	0.02								0.556915	0.596915	0.56616	0.585563
Citrate	M+5	0.15	0.008	0.15	0.1	0.007	0.1								0.132616	0.172616	0.145769	0.160186
Citrate	M+6	0.01	0.002	0.01	0	0	0								0	0.0298631	0.00781336	0.020585
AKG	M+0	0.03	0	0	0.99	0.003	0.97								0.00657333	0.0465733	0.00302695	0.00422327
AKG	M+1	0	0	0	0	0.001	0								0	0.0200368	0.000164175	0.000343364
AKG	M+2	0	0.013	0	0.01	0.003	0.02								0	0.0312696	0.00258508	0.00420438
AKG	M+3	0.01	0.003	0.02	0	0	0								0	0.0340324	0.0168112	0.0226294
AKG	M+4	0	0.004	0	0	0	0								0	0.0200111	4.42504e-05	0.000479703
AKG	M+5	0.95	0.012	0.97	0	0.001	0								0.931864	0.978002	0.968831	0.976859
Glutamine	M+0	0.01	0.001	0	1	0	1								0	0.0303854	4.52219e-08	0.00128236
Glutamine	M+1	0	0	0	0	0	0								0	0.020037	3.06986e-09	9.24528e-05
Glutamine	M+2	0	0	0	0	0	0								0	0.0200368	3.57951e-08	0.00112424
Glutamine	M+3	0	0	0	0	0	0								0	0.0200371	2.45164e-07	0.00692707
Glutamine	M+4	0	0	0	0	0	0								0	0.0200105	5.80815e-10	6.83332e-05
Glutamine	M+5	0.99	0.001	1	0	0	0								0.969493	1	0.990512	1
Glutamate media	M+0	0.03	0.002	0	0.98	0	0.97								0.0112273	0.0512273	0.00301186	0.00420771
Glutamate media	M+1	0	0	0	0	0	0								0	0.0200869	0.000163353	0.000342139
Glutamate media	M+2	0	0	0	0.02	0.001	0.02								0	0.0202729	0.00245295	0.00418154
Glutamate media	M+3	0.02	0	0.02	0	0	0								0.0018849	0.0418849	0.0166299	0.0225452
Glutamate media	M+4	0	0	0	0	0	0								0	0.0200132	4.39906e-05	0.000474619
Glutamate media	M+5	0.95	0.002	0.97	0	0	0								0.926515	0.966515	0.968947	0.977069
Glutamate	M+0	0.03	0.002	0	0.98	0.001	0.98								0.00791771	0.0479177	0.0020754	0.00308916
Glutamate	M+1	0	0	0	0	0.001	0								0	0.0200628	0.000112309	0.000253835
Glutamate	M+2	0	0	0	0.01	0	0.02								0	0.0201133	0.00181766	0.00286058
Glutamate	M+3	0.01	0	0.01	0	0	0								0	0.0322221	0.0111837	0.0172054
Glutamate	M+4	0	0.001	0	0	0	0								0	0.0200122	3.058e-05	0.000234529
Glutamate	M+5	0.96	0.002	0.98	0	0	0								0.939672	0.979672	0.977356	0.984707
Fumarate	M+0	0.16	0.032	0.12	0.87	0.02	0.87								0.0947285	0.224091	0.107265	0.118253
Fumarate	M+1	0.01	0.01	0	0.01	0.009	0								0	0.0258966	0.000451543	0.00182779
Fumarate	M+2	0.01	0.001	0.02	0	0.005	0.02								0	0.0301654	0.0186709	0.0239875
Fumarate	M+3	0.14	0.008	0.15	0.11	0.012	0.11								0.122989	0.162989	0.149195	0.161093
Fumarate	M+4	0.68	0.016	0.71	0	0.001	0								0.64964	0.714905	0.702195	0.714959
Asparagine	M+0	0.15	0.006	0.13	0.86	0.01	0.85								0.128582	0.168582	0.128049	0.133775
Asparagine	M+1	0.02	0.008	0	0.01	0.002	0								0	0.0375053	0.000437582	0.00203526
Asparagine	M+2	0	0	0.02	0.02	0.001	0.02								0	0.0200013	0.0179333	0.0239206
Asparagine	M+3	0.14	0.003	0.18	0.12	0.01	0.12								0.121657	0.161657	0.177846	0.183287
Asparagine	M+4	0.69	0.004	0.66	0	0	0								0.672255	0.712255	0.662165	0.670072
Aspartate	M+0	0.14	0	0.13	0.86	0.003	0.85								0.120792	0.160792	0.128252	0.133955
Aspartate	M+1	0	0.001	0	0	0.001	0								0	0.0233485	0.000437776	0.00203763
Aspartate	M+2	0.03	0.001	0.02	0.02	0	0.02								0.00825919	0.0482592	0.0179556	0.0239517
Aspartate	M+3	0.21	0.002	0.18	0.11	0.002	0.12								0.190206	0.230206	0.176752	0.1821
Aspartate	M+4	0.62	0.003	0.67	0	0	0								0.597395	0.637395	0.6631	0.670987
CarAsp	M+0	0.13	0.01	0.13	0.88	0.017	0.85								0.10648	0.147149	0.128049	0.133775
CarAsp	M+1	0	0.003	0	0	0.008	0								0	0.0200771	0.000437582	0.00203526
CarAsp	M+2	0.01	0.004	0.02	0	0	0.02								0	0.031118	0.0179333	0.0239206
CarAsp	M+3	0.17	0.012	0.18	0.11	0.009	0.12								0.150056	0.198407	0.177846	0.183287
CarAsp	M+4	0.69	0.02	0.66	0	0	0								0.648549	0.726903	0.662165	0.670072
CarAsp	M+5	0	0.001	0	0	0	0								0	0.0200322	0	0
Malate	M+0	0.12	0.003	0.11	0.89	0.009	0.88								0.101814	0.141814	0.103038	0.118923
Malate	M+1	0	0.001	0	0	0.001	0								0	0.0222898	0.000442416	0.00158438
Malate	M+2	0.02	0.002	0.02	0.02	0.001	0.02								0	0.0366097	0.017526	0.0228391
Malate	M+3	0.18	0.001	0.19	0.09	0.009	0.1								0.164696	0.204696	0.182098	0.197538
Malate	M+4	0.67	0.004	0.68	0	0	0								0.654591	0.694591	0.671969	0.68365

## Sheet: Figure 3a-c
CODE-MFA derived compartmentalized net fluxes [mM/h] and Gibbs energies [kJ/mol]
Reaction desctiption	Flux by CODE-MFA - lower bound	Flux by CODE-MFA - upper bound	Gibbs free energy by CODE-MFA - lower bound	Gibbs free energy by CODE-MFA - upper bound
Fumarate_CY => Malate_CY	-10	0	2	6
Fumarate_MT => Malate_MT	10.95	25.95	-6	-2
Malate_CY + NAD_CY => OAA_CY + NADH_CY	-8.54	-2.04	1.37	5.37
Malate_MT + NAD_MT => OAA_MT + NADH_MT	7.9	20.9	-3	-1
Citrate_CY + NADP_CY => AKG_CY + NADPH_CY + CO2	-1.36	0	1	9
Citrate_MT + NADP_MT => AKG_MT + CO2 + NADPH_MT	-1.12	-0.12	3.1	11.1
Aspartate_CY + AKG_CY ==> OAA_CY + Glutamate_CY	-5.35	-0.35	-3	-1
Aspartate_MT + AKG_MT => OAA_MT + Glutamate_MT	-18.81	-6.35	1	9.31
Malate_CY + NADP_CY => Pyruvate_CY + CO2 + NADPH_CY	2.59	10.09	-15.66	-7.66
Malate_MT + NAD_MT => Pyruvate_MT + CO2 + NADH_MT	0	0.2	1	7
AKG_CY => Glutamate_CY	50	88
Glutamine_CY => Glutamate_CY	0	41
Acetyl_CoA_CY => Fatty_Acid	1.19	5.19
Aspartate_CY => Fumarate_CY	2	4
Pyruvate_CY + NADH_CY => Lactate_CY + NAD_CY	506	516.5	-2	-1
13BPG_CY + ADP_CY => 3PG_CY + ATP_CY	508.04	518.54	-6.55	-1
6phosphogluconate_CY + NADP_CY => R5P_CY + NADPH_CY + CO2	2	4	-9.43	-5.43
G3P_CY + NAD_CY + Orthophosphate_CY => 13BPG_CY + NADH_CY	508.04	518.54	-21.59	-1
PEP_CY + ADP_CY => Pyruvate_CY + ATP_CY	506.56	518.54	-23.54	-15.54
Citrate_CY + ATP_CY + CoA_CY => Acetyl_CoA_CY + OAA_CY + ADP_CY + Orthophosphate_CY	1.19	5.19	-26	-1
Glc6P_CY + NADP_CY => 6phosphogluconate_CY + NADPH_CY	2	4	-38.28	-26.28
AKG_MT => CO2 + Fumarate_MT	6.98	20.98
Glutamate_MT => AKG_MT	44.99	93.32
PEP_MT + CO2 + GDP_MT => OAA_MT + GTP_MT	0	2.98	-3	-1
Pyruvate_MT + Glutamate_MT => Alanine_MT + AKG_MT	0.51	3	-3	-1
Pyruvate_MT + NAD_MT + CoA_MT => CO2 + Acetyl_CoA_MT + NADH_MT	2.2	6.2	-22.54	-1
Acetyl_CoA_MT + OAA_MT => Citrate_MT + CoA_MT	2.2	6.2	-27.05	-3.05
Citrate_MT + NAD_MT => AKG_MT + CO2 + NADH_MT	0.98	2.98	-30.45	-20.45
Malate_MT + NADP_MT => Pyruvate_MT + CO2 + NADPH_MT	-0.5	0	-32.56	-24.56
Pyruvate_MT + CO2 + ATP_MT => OAA_MT + Orthophosphate_MT + ADP_MT	0	1.63	-36.34	-1
Glutamine_MT => Glutamate_MT + NH3	38	81	-57.95	-1

## Sheet: Figure 3d
CODE-MFA derived cytosolic and mitochondrial metabolite concentrations [log10(mM)]
Metabolite	Cytosolic concentraion lower bound	Cytosolic concentraion upper bound	Mitochondrial concentraion lower bound	Mitochondrial concentraion upper bound
Glutamine	-2.68	1.29	-2.79	1.7
Glutathione	0.3	1.28	-3.4	1.7
Orthophosphate	-2.72	0.89	-3.46	1.49
Aspartate	-0.2	0.34	-0.72	0.15
Glutamate	-1.07	-0.2	1.26	1.7
Alanine	-4.13	-0.22	-0.57	0.41
Lactate	-0.75	-0.26
Malate	-0.87	-0.29	-1.03	-0.16
Pyruvate	-1.29	-0.7	-5	-3.42
PEP	-1.87	-1	-3.46	-2.16
Fumarate	-1.65	-1.07	-1.45	-0.58
OAA	-1.65	-1.12	-5	-4.57
AKG	-1.84	-1.32	-3.87	-2.56
CoA	-3.02	-1.93	-5	-1.33
Acetyl_CoA	-3.44	-2.2	-4.1	-1.93
Citrate	-4.4	-3.1	-0.45	0.07

## Sheet: Figure 5g
CODE-MFA derived compartmentalized net fluxes [mM/h] for flaxues with large differnce of HCT116 vs. LN229 cell lines
Reaction desctiption	HCT116 lower bound	HCT116 upper bound	LN229 lower bound	LN229 upper bound
MDH2 (Malate + NAD => OAA + NADH)	13.81	27.31	24.19	53.19
GOT2 (OAA + Glutamate => Aspartate + AKG)	4.96	14	19.67	47.67
SLC25A12/13 (Aspartate + Glutamate => Aspartate + Glutamate)	3.96	11.96	19.67	47.67
MDH1 (OAA + NADH => Malate + NAD)	3.96	10	13.8	34.8
GOT1 (Aspartate + AKG => OAA + Glutamate	-1.04	0	12.67	33.67
ME1 (Malate + NADP => Pyruvate + CO2 + NADPH)	24.97	33.97	0	18.31

## Sheet: Figure 6a
NADPH/NADP+ ratio in doxycycline-inducible shRNA ME1 knockdown and a scrambled shRNA (SCR) in HCT116 and LN229 (n=3)
Description	HCT116 mean	HCT116 sd	LN229 mean	LN229 sd
ME1 DOX+/-	0.557	0.048	1.116	0.118
SCR DOX+/-	0.91	0.053	1.324	0.272

[truncated: 6 more sheets: Figure 6b, Figure 6c, Figure 6d, Figure S2, Figure S5a-c, Figure S5d-f]
